# Supplementary material for: Deep Learning for Fully Automated Radiographic Measurements of the Pelvis and Hip
Source: Diagnostics (Basel). 2023 Jan 29;13(3):497. doi: 10.3390/diagnostics13030497 (PMC9914204; doi:10.3390/diagnostics13030497)
Supplement: Supplementary file 1 [file diagnostics-13-00497-s001.zip]

Archive with 2 entries (2 files):
- diagnostics-1868868_Supplement File S1.pdf
- diagnostics-1868868_Supplement File S2.pdf
